# Supplementary material for: Tools and Databases of the KOMICS Web Portal for Preprocessing, Mining, and Dissemination of Metabolomics Data
Source: Biomed Res Int. 2014 Apr 9;2014:194812. doi: 10.1155/2014/194812 (PMC4052814; doi:10.1155/2014/194812)
Supplement: Supplementary file 4 [file 194812.f4.xlsx]

## Sheet: Table S3
TABLE S3: The data used for the evaluation of quantification of peaks using SpiceHit.
(a) Mixture of amino acids
Sample	MassBase ID	Replicate No. *
10 µM each	MDCE1_19518	1
	MDCE1_19519	2
	MDCE1_19520	3
50 µM each	MDCE1_19521	1
	MDCE1_19522	2
	MDCE1_19523	3
100 µM each	MDCE1_19524	1
	MDCE1_19525	2
	MDCE1_19526	3
1 mM each	MDCE1_19527	1
	MDCE1_19528	2
	MDCE1_19529	3
*Three analytical replicates for each concentration of the amino acid mixture were analyzed.
(b) Arabidopsis cultured cells
Sample	MassBase ID	Method No. *
3 days after subculturing	MDCE1_13413	1
	MDCE1_13419	2
	MDCE1_13425	3
	MDCE1_13431	4
	MDCE1_13437	5
10 days after subculturing	MDCE1_13144	1
	MDCE1_13147	2
	MDCE1_13150	3
	MDCE1_13153	4
	MDCE1_13156	5
14 days after subculturing	MDCE1_13045	1
	MDCE1_13051	2
	MDCE1_13057	3
	MDCE1_13063	4
	MDCE1_13069	5
*Single preparation of each sample was analyzed using 5 selected ion monitoring (SIM) methods that were specifically designed to detect a part of amino acids.
